# Supplementary material for: The Gut Microbiome in the First One Thousand Days of Neurodevelopment: A Systematic Review from the Microbiome Perspective
Source: Microorganisms. 2024 Feb 20;12(3):424. doi: 10.3390/microorganisms12030424 (PMC10972197; doi:10.3390/microorganisms12030424)
Supplement: Supplementary file 1 [file microorganisms-12-00424-s001.zip]

Archive with 1 entries (1 files):
- microorganisms-2820872-supplementary.pdf
